# Supplementary material for: Digital Reconstruction of the Neuro-Glia-Vascular Architecture
Source: Cereb Cortex. 2021 Aug 13;31(12):5686–703. doi: 10.1093/cercor/bhab254 (PMC8568010; doi:10.1093/cercor/bhab254)
Supplement: supplementary_material_bhab254 [file supplementary_material_bhab254.zip]

Archive with 1 entries (1 files):
- supplementary_material_bhab254.pdf
